# Supplementary material for: Evidence synthesis in pulmonary arterial hypertension: a systematic review and critical appraisal
Source: BMC Pulm Med. 2020 Jul 28;20:202. doi: 10.1186/s12890-020-01241-4 (PMC7388228; doi:10.1186/s12890-020-01241-4)
Supplement: Supplementary file 1 — Additional file 1: Table S1. Eligibility criteria of the Systematic Literature Review. Table S2a-d. Search strategies (September 2018). Table S2e-h. Search strategies (April 2020 update). Table S3. Quality assessment of included evidence synthesis studies. Figure S1. Treatment algorithm. Figure S2a. PRISMA diagram showing study selection process (September 2018). Figure S2b. PRISMA diagram showing study selection process (April 2020 update). Figure S3a-d. Mean age, gender, disease duration and 6MWD in included RCTs. [file 12890_2020_1241_MOESM1_ESM.zip]

Archive with 2 entries (2 files):
- BMC_PM_PAH_SLR_Supplementary_Table_S3_v2.0R4.xlsx
- Supplementary_filesR4.docx
