# Supplementary material for: Evidence synthesis in pulmonary arterial hypertension: a systematic review and critical appraisal
Source: BMC Pulm Med. 2020 Jul 28;20:202. doi: 10.1186/s12890-020-01241-4 (PMC7388228; doi:10.1186/s12890-020-01241-4)
Supplement: Supplementary file 1 — Additional file 1: Table S1. Eligibility criteria of the Systematic Literature Review. Table S2a-d. Search strategies (September 2018). Table S2e-h. Search strategies (April 2020 update). Table S3. Quality assessment of included evidence synthesis studies. Figure S1. Treatment algorithm. Figure S2a. PRISMA diagram showing study selection process (September 2018). Figure S2b. PRISMA diagram showing study selection process (April 2020 update). Figure S3a-d. Mean age, gender, disease duration and 6MWD in included RCTs. [file 12890_2020_1241_MOESM1_ESM.zip › BMC_PM_PAH_SLR_Supplementary_Table_S3_v2.0R4.xlsx]

## Sheet: ISPOR checklist
Table S3. Quality assessment of included evidence synthesis studies
		Avouac 2008							Badiani 2016							Bai 2011							Barnes 2019							Biondi-Zoccia 2013							Chen 2009							Coeytaux 2014
		Yes	No	Not reported	Insufficient information	Not applicable	Other reasons* (can include insufficient training of the assessor. Please specify in the comments section.)	Comments / overall ranking	Yes	No	Not reported	Insufficient information	Not applicable	Other reasons* (can include insufficient training of the assessor. Please specify in the comments section.)	Comments / overall ranking	Yes	No	Not reported	Insufficient information	Not applicable	Other reasons* (can include insufficient training of the assessor. Please specify in the comments section.)	Comments / overall ranking	Yes	No	Not reported	Insufficient information	Not applicable	Other reasons* (can include insufficient training of the assessor. Please specify in the comments section.)	Comments / overall ranking	Yes	No	Not reported	Insufficient information	Not applicable	Other reasons* (can include insufficient training of the assessor. Please specify in the comments section.)	Comments / overall ranking	Yes	No	Not reported	Insufficient information	Not applicable	Other reasons* (can include insufficient training of the assessor. Please specify in the comments section.)	Comments / overall ranking	Yes	No	Not reported	Insufficient information	Not applicable	Other reasons* (can include insufficient training of the assessor. Please specify in the comments section.)
	Is the population relevant?							The MA focused on a population of adults with PAH, which however included idiopathic, secondary to CTD or congenital heart disease; the study further extrapolate the results obtained in the CTD subgroup to SSc patients							SLR screened for RCTs in adult patients diagnosed as PAH (including associated pulmonary arterial hypertension, APAH,and idiopathic pulmonary arterial hypertension, IPAH)							Patients definitely diagnosed as having PAH as study subjects, according to the clinical classification of PAH by the ACCA 2009. Acute studies that assessed only hemodynamic variables were excluded.							Patients with a diagnosis of pulmonary hypertension; separate MAs conducted focusing on adult patients with PAH (PH group 1).							Network meta analysis on PAH-only population receiving first-line oral drugs. No further details of population included							Multiple technology appraisal with a meta analysis of RCTs including patients with PAH and subgroups receiving treatments when conventional supportive treatments and calcium channel blockers are inappropriate or have failed (p. 15/6). Populations are of relevance to decision-maker.
	Are any relevant interventions missing?							Study included "any PAH oral treatment of the two pre-defined therapeutic class (ERAs and PDEI) taken alone and compared to placebo". The drugs taken into account were bosentan (Endothelin A and B receptor inhibitors), sitaxsentan (selective endothelin A receptor inhibitor) and sildenafil (PDEI). No rationale given for the exclusion of oral treatments / prostanoids other than stating that prostac…							All relevant drug classes included, however, among prostacyclins only selective non-prostanoid prostacyclin receptor (IP receptor) agonists (sPRAs) included, i.e. epoprostenol and iloprost not included. No rationale provided for this omission.							Combination therapies only included with 2 or 3 drugs. Three classes of drugs developed and approved for PAH (PDE5, ERAs, prostanoids). RCTs with or without placebo group.							The Cochrane review aimed to compare any type of PDE5 inhibitors (sildenafil, tadalafil and vardenafil) by any route of administration with placebo or any other treatment used for pulmonary hypertension. However, MA was performed for PDE5I vs ERAs as direct comparison trials were found for them.							First line oral drugs for PAH; sitaxentan included in search strategy; newer therapies such as selexipag, iloprost, riociguat not available at time of study							No, all interventions approved by NICE for treatment of PAH in England were included in this multiple technology appraisal (p. 16). This, however, includes sitaxentan which has meanwhile been withdrawn
	Are any relevant outcomes missing?							Focus was stated as exercise capacity assessed by the 6-minute walk test (EC6WT); other relevant outcomes such as mortality, NYHA FC, clinical worsening, safety etc not included							The only included outcome was clinical worsening, without a rationale provided.							Main outcomes included, 6MWD, clinical worsening, NYHA functioning class and mPAP, RAP, PVR and cardiac output, SAEs, all cause mortality was also assessed.							Key outcomes assessed.							Outcomes limited mortality, clinical worsening and clinical improvement							All relevant outcomes were included in the evidence synthesis (p. 20)
	Is the context (settings and circumstances) applicable?							Appropriateness of analytic perspective to decision problem is clear. Evidence base derived from RCTs with a range of interventions included, no details of geographical and health system spread provided.							Appropriateness of analytic perspective to decision problem clear; evidence base derived from RCTs with a range of interventions included. However, no details of geographical and health system spread provided							Appropriateness of analytic perspective to decision problem is clear. Evidence base derived from RCTs with a range of interventions included.							Appropriateness of analytic perspective to decision problem is clear. Evidence base derived from RCTs, no details of geographical and health system spread provided.							Appropriateness of analytic perspective to decision problem unclear; evidence base derived from RCTs, no details of geographical and health system spread provided							Appropriateness of analytic perspective to decision problem is clear. Evidence base derived from RCTs with a range of interventions included.
	Is the rationale for the study and the decision problem clearly stated and justified?							Decision problem was stated clearly, but it is unclear why prostacyclins / IV treatments were excluded. Safety concerns around IV products would in fact support inclusion in the evidence synthesis to confirm any significant differences between routes of administration / drug classes.							Decision problem not explicitly stated. The only rationale given is that "No meta-analysis for indirect comparisons has been conducted to study the effectiveness of treatments for pulmonary arterial hypertension (PAH)."							Decision problem was stated clearly (meta analysis of RCTs to assess the efficacy and safety of combination therapy in PAH, and to lay the theoretical foundation for treatment).							Decision problem was stated clearly (to determine the efficacy of PDE5I for pulmonary hypertension including PAH (group 1) in adults in order to guide patient preference, clinician treatment choices, and guidelines for policymakers.) and justified.							Decision problem not stated clearly and explicitly; rationale for focus on oral therapies not justified							Decision problem was stated clearly (p. 15). The relevance of study purpose is clearly stated and mandated by the NICE TA.
	Is the decision problem, population, selection of comparisons and outcome selection compatible with present clinical practice and treatment guidelines?							Study focused on systemic sclerosis-related PAH; evidence synthesis included studies of sitaxentan which has been withdrawn; full set of relevant therapies available for treatment of PAH not included; mortality not assessed							Population OK; epoprostenol and iloprost omitted from analysis without justification; side-by-side comparison of drug classes ERA, PDE-5i and PCA not fully aligned with clinical practice (initial monotherapy typically ERA or PDE-5i); essential outcomes such as mortality, FC, 6MWD not included							Population OK; study was published in 2011 and included majority of approved interventions. Newer studies (e.g. GRIPHON, SERAPHIN, AMBITION) not published at time of study.							Population OK; key outcomes assessed. The Cochrane review aimed to quantify any potential benefit for PDE5 inhibitors in people with PAH in terms of key outcomes, and to balance this against any potential treatment harms, in order to guide patient preference, clinician treatment choices, and guidelines for policymakers.							Newer therapies such as selexipag, iloprost, riociguat not included/available at time of study; comparison of ERA/PDE-5i and PCA not fully aligned with current clinical practice							Population OK; evidence synthesis included studies of sitaxentan which has been withdrawn; newer therapies not available at time of study; essential outcomes including mortality included, but newer long-term event-driven studies were not published at time of study
Relevance	Overall judgment (Strength / Neutral / Weakness)							Weakness							Weakness							Strength							Strength							Weakness							Neutral
	Did the researchers attempt to identify and include all relevant randomized controlled trials?** ** To help answer this specific item, one can think of the following sub-questions: -Did the search strategy target randomized controlled trials between all interventions of interest? -Were multiple databases searched (e.g. MEDLINE, EMBASE, Cochrane Central Registry of Trials)? -Would review selection…							Medline, EMBASE, and Cochrane Trials Register databases were searched for RCTs of interventions listed above. Several conference abstract archives were also searched. There was no language limitation.							Literature search conducted in PubMed only; single search term ("pulmonary hypertension" OR "pulmonary arterial hypertension") employed in combination with the filter "randomized controlled trials". PICOS not provided							PubMed, EMBASE and Cochrane Library were searched. Previous review and reference lists from identified articles were also searched without language and time limitation.							Medline, Embase, Cochrane databases, clinicalrrials.gov and WHO International Clinical Trials Registry Platform were searched. The authors also searched for hand searched conference abstracts and grey literature through the CENTRAL database.							Medline, EMBASE, and Cochrane Controlled Trials Registry searched, although no reference to searching grey literature.							Wide range of sources were utilised including Medline, EMBASE, and Cochrane Trials Register databases were searched for RCTs of interventions listed above. Grey literature was also reviewed. There was no language limitation.
	Is the search strategy technically adequate and appropriately reported? (as complement to question "Did the researchers attempt to identify and include all relevant randomized controlled trials?")							Brief information on the key terms were reported. PICOS criteria were reported in detail.							Not all relevant databases considered; inadequate search strings							Key words were included in the text, no full search terms were reported.							Full search strategy was provided and no restriction on language of publication.							No reporting of search strings.							Full search strings were reported. PICOS criteria were reported in detail.
	Is the proposed methodology relevant for the given decision problem?							Decision problem stated, approach is appropriate.							Decision problem not explicitly stated; approach generally appropriate.														Decision problem stated, methodological approach is relevant but not justified.							Decision problem not clearly stated but article provided brief information on search methodology.							The methodology was appropriate at the time of analysis
	Do some trials include patients outside the target population? If so, is this adequately justified?							Studies included idiopathic patients, secondary to CTD or congenital heart disease														Patients were predominantly diagnosed with iPAH but one trial that enrolled only patients with Eisenmenger syndrome was excluded from the final analysis.							Target population is defined for PAH treatment comparison. Patients in the trial had PAH, CTD-PAH or IPAH.
	Do the trials for the interventions of interest form one connected network of randomized controlled trials?							Not NMA														Not NMA							Not NMA							Yes, for all outcomes of interest.							Not NMA
	Is it apparent that poor quality studies were included thereby leading to bias?							Jadad scores used, reported and discussed.							No quality assessment of included studies was conducted							Quality assessment of individual studies was completed. Results were briefly discussed.							In the ERA vs PDE5I comparison, of the three studies, one study had unclear risk of bias for all the components in the quality assessment tool.							Study validity was appraised according to the Cochrane risk of bias tool but no risk of bias assessment is provided in the article.							Quality assessment was completed for each trial reported and discussed in the text. All manufacturers were requested to provide a list of all company-sponsored RCTs that were relevant to this appraisal. Requests were also made for reports of unpublished trials and data that are potentially available but not reported in published papers. Given that the lists of RCTs were provided by all of the com…
	Is it likely that bias was induced by selective reporting of outcomes in the studies?							Article only states that "Potential publication bias introduced into the process of locating and selecting studies for inclusion cannot be excluded because studies with significant results are more likely to be published than studies without significant results. All studies were industry funded and there is evidence suggesting that industry funded studies could overestimate treatment effects."							Study does not comment on included RCTs in terms of publication bias							List of outcomes reported in included RCTs not provided.							One included study was assigned unclear risk of bias for this component.							No comprehensive list of outcomes per included studies was provided.							A comprehensive list of outcomes of interest were included in the article.
	Are there systematic differences in treatment effect modifiers (i.e. baseline patient or study characteristics that impact the treatment effects) across the different treatment comparisons in the network?							The study only reviewed baseline characteristics of the outcome of interest, i.e. 6MWD. A thorough review of study design and baseline characteristics was not included, thereby masking the heterogeneity of the evidence base.							Study does not assess the evidence base in terms of potential effect modifiers, even though there are substantial differences in patient baseline and study design characteristics across trials							There were a number of design differences between included studies and due to this subgroup analysis to assess the effect of each class of combining strategies was deemed unfeasible.							There are some differences in patient baseline and study design characteristics across trials (e.g. PAH etiology, WHO FC, ERA or PDE5I treatment given).							Article briefly presents mean and min/max values for key baseline characteristics but does not discuss between-study heterogeneity in detail.							Study found considerable clinical heterogeneity between some of the populations enrolled in and between trials and discusses these at length
	If yes (i.e. there are such systematic differences in treatment effect modifiers), were these imbalances in effect modifiers across the different treatment comparisons identified prior to comparing individual study results?							Sensitivity analyses were calculated within subgroups decided a priori (nature of the drug, treatment dose, functional class, methodological quality) to assess the robustness of the main conclusions, but no adjustments were made to account for between-study heterogeneity (which was not assessed in the first place).							NA							Due to this subgroup analysis to assess the effect of each class of combining strategies was deemed unfeasible.							The authors planned to carry out a subgroup analysis for dosage of PDE5 inhibitor and mode of administration, however, not conducted for ERA vs PDE5I due to insufficient studies for this comparison. Other potential treatment effect modifiers such as PAH etiology, disease severity were not discussed.														Several sensitivity analyses taking into account the population mix in terms of FC and pulmonary hypertension categories, intervention doses, trial design and data status, as well as subgroup analyses for IPAH and PAH associated with connective tissue disease (CTD-APAH), were planned
Credibility	Overall judgment (Strength / Neutral / Weakness)							Weakness							Weakness							Neutral							Neutral							Weakness							Strength
	Were statistical methods used that preserve within-study randomization? (No naïve comparisons)							No naïve comparisons undertaken														No single arm studies or naïve comparisons included							No single arm studies or naïve comparisons included							No naïve comparisons undertaken.							No naïve comparisons undertaken
	Is the statistical model clearly described? (as complement to question "Were statistical methods used that preserve within-study randomization?")							Yes, although more information could have been provided.							Little detail included on the statistical model, mainly referring to the code developed by NICE DSU							The selected research studies were analyzed using the statistical software Stata and Revman 5.0. The Q test was conducted on the research effect size to evaluate heterogeneity. When the research effect size was homogeneous, count data were analyzed using a fixed effect model.							Where possible, the authors pooled and presented results from dichotomous data as odds ratios (ORs). Where possible, the authors presented results from continuous variables and calculated the mean difference (MD) or standardised mean difference (SMD) where scales are combined, with the 95% confidence interval (95% CI).							Yes, although more information could have been provided.							Yes, detailed information provided.
	If both direct and indirect comparisons are available for pairwise contrasts (i.e. closed loops), was agreement in treatment effects (i.e. consistency) evaluated or discussed?							NA							No closed loops							NA							NA							Star-shaped networks without closed loops							NA
	In the presence of consistency between direct and indirect comparisons, were both direct and indirect evidence included in the network meta-analysis?							NA							No closed loops							NA							NA							Star-shaped networks without closed loops							NA
	With inconsistency or an imbalance in the distribution of treatment effect modifiers across the different types of comparisons in the network of trials, did the researchers attempt to minimize this bias with the analysis? In the absence of inconsistency and absence of differences in effect modifiers across comparisons, this item is scored “yes.” If there are inconsistencies or systematic differen…							NA							No closed loops							No adjustment for between-study heterogeneity and imbalances in distribution of key effect modifiers							NA							No discussion of imbalance of effect modifiers and no attempt at controlling for this							Several sensitivity analyses taking into account the population mix in terms of FC and pulmonary hypertension categories, intervention doses, trial design and data status, as well as subgroup analyses for IPAH and PAH associated with connective tissue disease (CTD-APAH), were planned - data permitting
	Is an assessment of model fit presented with a comparison of competing models and with proper justification? (as complement to question "Was a valid rationale provided for the use of random effects or fixed effect models?")							NA							Fixed and random effects models fitted. Model fit discussed based on DIC only							Random effects model used only. No assessment of model fit reported							The authors used a fixed-effect model and performed a sensitivity analysis comparing the fixed- and random-effect model.							Results of both fixed and random effects models provided, neither DIC or TRD were stated but choice model/analysis (informed by DIC) provided.							NA
	Was a valid rationale provided for the use of random effects or fixed effect models?							A Fixed-effect model was used unless there was heterogeneity (tested by the Cochran Q test) then the analysis was repeated using a random effect model; however, no heterogeneity was observed.							Fixed and random effects models fitted. Model fit discussed based on DIC only							Use of random effects model not justified. Statistical heterogeneity between studies that evaluated the different drugs was assessed by the Q-statistic.							The authors planned to use the fixed-effect model a priori to assess effect sizes and presented a comparison of fixed- versus random-effect model.							Both fixed and random effects models were fitted but no rationale provided							NA
	If a random effects model was used, were assumptions about heterogeneity explored or discussed? If a valid rationale for the fixed effect model was provided, state “not applicable.”							Statistical heterogeneity across the various trials was tested with the use of Cochran’s Q statistic. No heterogeneity was observed.							No discussion of assumptions about heterogeneity							Statistical heterogeneity across the various trials was tested with the use of Cochran’s Q statistic.							The authors considered significant statistical heterogeneity to be present if the I2 is greater than 50%. Where they identified significant heterogeneity, they attempted to explore possible causes using prespecified subgroup analyses.														NA
	If there are indications of heterogeneity, were subgroup analyses or meta-regression analysis with pre-specified covariates performed? If a valid rationale for the fixed effect model was provided, state “not applicable.”							Sensitivity analyses were calculated within subgroups decided a priori (nature of the drug, treatment dose, functional class, methodological quality) to assess the robustness of the main conclusions, but no adjustments were made to account for between-study heterogeneity (which was not assessed in the first place). Limitations state that "because of the absence of subgroup analyses in the article…							No discussion of between-study heterogeneity, no adjustments made							Subgroup analysis deemed not feasible.							Where authors identified significant heterogeneity, they attempted to explore possible causes using prespecified subgroup analyses.							No discussion of imbalance of effect modifiers and no attempt at controlling for this. Study does mention I2 statistic and suggests heterogeneity for clinical improvement outcome							Several sensitivity analyses taking into account the population mix in terms of FC and pulmonary hypertension categories, intervention doses, trial design and data status, as well as subgroup analyses for IPAH and PAH associated with connective tissue disease (CTD-APAH), were planned - data permitting
	Are all the treatment options restricted to specific doses and co-treatments, or have different doses and co-treatments been “lumped” together? If the latter, is it adequately justified?							Studies were pooled by treatment and by dose, without proper clinical justification.							Studies were pooled at class of drug without rationale or justification.							All 6 included studies were pooled (i.e. active vs control). Subgroup analysis of drug groups or classes were not completed due to the differing designs.							For 6MWD and mortality outcome, there were only two studies included, although the type of ERA and PDE5I were different, these were pooled together for ERA vs PDE5I comparison.							Studies were pooled as active vs placebo without any justification being provided.							Studies were pooled by functional class, treatment and by dose.
Analysis	Overall judgment (Strength / Neutral / Weakness/ Fatal flaw)							Weakness							Weakness							Weakness							Neutral							Weakness							Neutral
	Is a graphical or tabular representation of the evidence network provided with information on the number of RCTs per direct comparison?							NA							Network diagram presented without details (e.g. number of studies per pairwise comparison)							NA							NA							Evidence network provided, number of RCTs per direct comparison was also stated.							NA
	Are the individual study results reported?							Tabulated results are presented for each study.							Table 1							Forest plots were reported for each study.							Forest plot presented (analysis 3.2 and 3.3).							Individual study results not reported.							Forest plots and tabulated data are reported for each outcome of interest.
	Are results of direct comparisons reported separately from results of the indirect comparisons or network meta-analysis?							NA														NA							NA							NA							NA
	Are all pairwise contrasts between interventions as obtained with the network meta-analysis reported along with measures of uncertainty?							NA														NA							NA							Table 1							NA
	Is a ranking of interventions provided given the reported treatment effects and its uncertainty by outcome?							NA							Histogram of rankings provided without details of uncertainty							NA							NA														NA
	Is the impact of important patient characteristics on treatment effects reported?							Study only states that "because of the absence of subgroup analyses in the articles reviewed, it was not possible to make direct comparisons between CTD and IPAH subgroups on exercise capacity. It was also not possible to use meta-regressions to assess potential effect modification by type of patients (age, sex, race, disease duration...)."							No discussion of impact of differences in patient characteristics across trials on MA results							No critical discussion of between-study heterogeneity in terms of patient baseline characteristics, and how these may have impacted analysis results							The impact of patient characteristics (PAH etiology, disease severity) on observed treatment effects was not explored.
Reporting Quality & Transparency	Overall judgment (Strength / Neutral / Weakness)							Weakness							Weakness							Weakness							Neutral							Neutral							Neutral
	Are the conclusions fair and balanced?							Study does not discuss potential impact of patient heterogeneity on results, so the results may not have supported the conclusions if heterogeneity had been addressed.							Authors conclude that active treatments are more effective than placebo and show no significant difference in effectiveness from one another; no discussion of uncertainty or between study-heterogeneity							Conclusions framed as active vs control and suggested nonsignificant survival improvement and significant exercise capacity improvement; little contextualisation of results in light of limitations (e.g. study heterogeneity), however.							The authors concluded that a PDE5 inhibitor may be better than an ERA for 6MWD and quality of life, but that there appears to be no different in WHO FC or mortality. These conclusions are limited by the small number of trials. No other limitations related to patient or study design characteristics were critically discussed.							Authors endorse specific treatments over others despite lack of discussion of between-study heterogeneity and despite original approach of pooling active therapies
Interpretation	Overall judgment (Strength / Neutral / Weakness)							Strength							Neutral							Neutral							Neutral							Weakness							Strength
	Were there any potential conflicts of interest?** Conflicts of interest may exist when an author (or author's institution or employer) has financial or personal relationships or affiliations that could influence (or bias) the author's decisions, work, or manuscript.																												COI disclosure provided.
	If yes, were steps taken to address these? To help answer this specific item, one can think of the following: In order to address potential conflicts of interest, all aspects should be noted, including the specific type and relationship of the conflict of interest, and the publication should be peer-reviewed. The contribution of each author should be clearly noted to document full disclosure of a…							Contribution of each author not specified																					Disclosures provided and contribution of each author was transparent.							NA
Conflict of Interest	Overall judgment (Strength / Neutral / Weakness)							Weakness							Strength							Strength							Strength							Strength							Strength
NB: Additional questions are in blue
[truncated: 316 more columns]
